# Supplementary material for: Maintenance of high temporal Plasmodium falciparum genetic diversity and complexity of infection in asymptomatic and symptomatic infections in Kilifi, Kenya from 2007 to 2018
Source: Malar J. 2022 Jun 20;21:192. doi: 10.1186/s12936-022-04213-7 (PMC9207840; doi:10.1186/s12936-022-04213-7)
Supplement: Supplementary file 1 — Additional file 1: Table S1. Temporal changes in FC27 allele frequencies across asymptomatic and febrile infections in Kilifi, Kenya from 2007 to 2018. n refers to the number of successfully genotyped individuals per year. m denotes the total number of genotypes per year. [file 12936_2022_4213_MOESM1_ESM.xlsx]

## Sheet: Table S1
	Temporal msp2 FC27 allele frequencies across asymptomatic and febrile infections in Kilifi between 2007 and 2018
	Genotypes	Allele	Asymptomatic infections (%)											Febrile infections (%)
			2007	2008	2009	2010	2011	2012	2013	2015	2016	2017	2018	2008	2009	2010	2011	2012	2013	2014	2015	2016	2017	2018
	Successfully genotyped samples (n)		44	65	45	50	48	42	36	44	21	10	6	1	19	25	18	1	7	7	5	4	3	2
	Frequency of genotypes (m)		36	45	57	54	64	67	47	37	19	13	10	3	22	34	20	1	11	7	5	2	2	2
	180	FC27	-	-	1.8	9.3	1.6	-	-	-	-	-	-	-	-	-	-	-	-	-	-	-	-	-
	217	FC27	-	-	10.5	13	7.8	1.5	-	-	-	30.8	20	-	4.5	-	-	-	9.1	-	-	-	-	-
	225	FC27	-	-	-	1.9	-	-	-	-	-	-	-	-	-	-	-	-	-	-	-	-	-	-
	236	FC27	-	-	-	-	-	-	-	-	-	-	-	-	4.5	11.8	5	-	-	-	-	-	-	50
	254	FC27	-	-	-	1.9	3.1	1.5	-	-	-	7.7	-	-	-	2.9	-	-	-	14.3	20	-	-	-
	259	FC27	-	-	-	1.9	-	-	-	-	-	-	-	-	-	-	-	-	-	-	-	-	-	-
	267	FC27	-	-	-	1.9	-	-	-	-	-	-	-	-	-	-	-	-	-	-	-	-	-	-
	277	FC27	2.8	-	1.8	7.4	1.6	1.5	-	-	-	-	-	-	-	2.9	5	-	-	-	-	-	-	-
	280	FC27	2.8	-	-	-	1.6	1.5	2.1	-	-	-	-	-	-	-	-	-	9.1	-	-	-	-	-
	288	FC27	2.8	-	-	-	-	-	-	-	-	-	-	-	-	-	-	-	-	-	-	-	-	-
	291	FC27	11.1	4.4	10.5	11.1	12.5	11.9	4.3	5.4	-	7.7	-	33.3	4.5	11.8	5	-	-	14.3	20	-	50	-
	299	FC27	5.6	2.2	-	3.7	1.6	1.5	4.3	2.7	-	-	-	-	4.5	2.9	10	100	-	-	-	-	-	-
	305	FC27	-	-	-	-	-	1.5	-	-	-	-	-	-	-	-	-	-	-	-	-	-	-	-
	309	FC27	11.1	-	-	-	-	1.5	2.1	5.4	10.5	-	-	-	-	-	-	-	-	14.3	-	-	-	-
	314	FC27	2.8	2.2	3.5	1.9	6.2	1.5	-	-	-	23.1	20	-	-	-	-	-	-	-	-	-	-	-
	318	FC27	2.8	4.4	-	-	-	1.5	-	-	-	-	-	-	-	-	-	-	9.1	-	-	-	-	-
	327	FC27	16.7	22.2	28.1	22.2	14.1	11.9	12.8	32.4	5.3	7.7	10	33.3	18.2	11.8	25	-	27.3	28.6	20	100	50	50
	336	FC27	-	2.2	-	-	4.7	1.5	-	-	-	-	-	-	4.5	2.9	-	-	-	-	-	-	-	-
	342	FC27	-	2.2	-	-	-	1.5	-	-	-	-	-	-	-	-	-	-	-	-	-	-	-	-
	346	FC27	-	-	-	-	-	-	-	-	-	-	-	-	-	-	-	-	9.1	-	-	-	-	-
	351	FC27	-	-	-	-	-	-	-	-	-	-	-	-	-	-	-	-	9.1	-	-	-	-	-
	354	FC27	5.6	2.2	-	-	-	-	-	-	-	-	-	-	-	-	-	-	-	-	-	-	-	-
	358	FC27	-	2.2	-	-	-	-	-	-	-	-	-	-	-	-	-	-	-	-	-	-	-	-
	362	FC27	8.3	17.8	5.3	7.4	9.4	19.4	-	-	-	-	-	-	-	-	-	-	-	-	-	-	-	-
	365	FC27	-	-	-	-	1.6	1.5	23.4	18.9	15.8	-	30	33.3	9.1	11.8	15	-	9.1	14.3	20	-	-	-
	375	FC27	-	4.4	1.8	3.7	1.6	4.5	-	8.1	-	-	-	-	-	2.9	5	-	-	-	-	-	-	-
	391	FC27	-	-	3.5	-	-	1.5	-	-	-	-	-	-	-	-	-	-	-	-	-	-	-	-
	397	FC27	8.3	4.4	-	-	-	1.5	-	-	-	-	-	-	-	2.9	-	-	-	-	-	-	-	-
	400	FC27	-	-	1.8	3.7	1.6	-	-	-	-	-	-	-	4.5	-	-	-	-	-	-	-	-	-
	407	FC27	2.8	-	-	-	-	-	-	-	-	-	-	-	-	-	-	-	-	-	-	-	-	-
	411	FC27	13.9	24.4	15.8	1.9	9.4	17.9	17	27	26.3	23.1	20	-	22.7	11.8	5	-	18.2	-	20	-	-	-
	428	FC27	-	-	-	-	-	-	-	-	-	-	-	-	-	-	5	-	-	-	-	-	-	-
	435	FC27	-	-	1.8	-	3.1	1.5	2.1	-	-	-	-	-	-	-	-	-	-	-	-	-	-	-
	439	FC27	-	-	-	-	-	-	-	-	-	-	-	-	-	2.9	-	-	-	-	-	-	-	-
	443	FC27	-	-	-	-	-	3	2.1	-	-	-	-	-	-	2.9	-	-	-	-	-	-	-	-
	452	FC27	-	-	-	-	-	-	-	-	-	-	-	-	-	-	5	-	-	-	-	-	-	-
	459	FC27	-	2.2	-	-	-	-	-	-	-	-	-	-	-	-	-	-	-	-	-	-	-	-
	463	FC27	-	-	-	-	-	-	-	-	-	-	-	-	-	-	5	-	-	-	-	-	-	-
	472	FC27	2.8	2.2	10.5	7.4	6.2	3	6.4	-	-	-	-	-	9.1	8.8	10	-	-	-	-	-	-	-
	480	FC27	-	-	-	-	1.6	-	-	-	-	-	-	-	-	-	-	-	-	-	-	-	-	-
	484	FC27	-	-	-	-	-	1.5	2.1	-	-	-	-	-	-	-	-	-	-	-	-	-	-	-
	501	FC27	-	-	-	-	1.6	-	-	-	-	-	-	-	-	-	-	-	-	-	-	-	-	-
	504	FC27	-	-	-	-	-	-	-	-	-	-	-	-	-	-	-	-	-	14.3	-	-	-	-
	508	FC27	-	-	-	-	6.2	1.5	6.4	-	10.5	-	-	-	9.1	2.9	-	-	-	-	-	-	-	-
	511	FC27	-	-	-	-	-	-	-	-	-	-	-	-	4.5	-	-	-	-	-	-	-	-	-
	517	FC27	-	-	-	-	1.6	1.5	-	-	-	-	-	-	-	-	-	-	-	-	-	-	-	-
	530	FC27	-	-	-	-	-	-	-	-	-	-	-	-	-	2.9	-	-	-	-	-	-	-	-
	545	FC27	-	-	3.5	-	1.6	-	2.1	-	10.5	-	-	-	-	2.9	-	-	-	-	-	-	-	-
	548	FC27	-	-	-	-	-	1.5	2.1	-	-	-	-	-	-	-	-	-	-	-	-	-	-	-
	556	FC27	-	-	-	-	-	-	2.1	-	10.5	-	-	-	-	-	-	-	-	-	-	-	-	-
	582	FC27	-	-	-	-	-	-	2.1	-	-	-	-	-	-	-	-	-	-	-	-	-	-	-
	631	FC27	-	-	-	-	-	-	2.1	-	-	-	-	-	-	-	-	-	-	-	-	-	-	-
	650	FC27	-	-	-	-	-	-	4.3	-	-	-	-	-	-	-	-	-	-	-	-	-	-	-
	660	FC27	-	-	-	-	-	-	-	-	5.3	-	-	-	-	-	-	-	-	-	-	-	-	-
	673	FC27	-	-	-	-	-	-	-	-	5.3	-	-	-	-	-	-	-	-	-	-	-	-	-
	Additional file 1: Table S2. Temporal distribution of FC27 alleles across asymptomatic and febrile infections in Kilifi between 2007 and 2018. The % frequecy per allele was determined by dividing the number of genotypes by the total number of genotypes in that year (m) then multiplied by 100.
