# Supplementary material for: Maintenance of high temporal Plasmodium falciparum genetic diversity and complexity of infection in asymptomatic and symptomatic infections in Kilifi, Kenya from 2007 to 2018
Source: Malar J. 2022 Jun 20;21:192. doi: 10.1186/s12936-022-04213-7 (PMC9207840; doi:10.1186/s12936-022-04213-7)
Supplement: Supplementary file 2 — Additional file 2: Table S2. Temporal changes in IC/3D7 allele frequencies across asymptomatic and febrile infections in Kilifi, Kenya from 2007 to 2018. n refers to the number of successfully genotyped individuals per year. m denotes the total number of genotypes per year. [file 12936_2022_4213_MOESM2_ESM.xlsx]

## Sheet: Table S2
	Temporal msp2 IC/3D7 allele frequencies across asymptomatic and febrile infections in Kilifi between 2007 and 2018
	Genotypes	Allele	Asymptomatic infections (%)											Febrile infections (%)
			2007	2008	2009	2010	2011	2012	2013	2015	2016	2017	2018	2008	2009	2010	2011	2013	2014	2015	2016	2017	2018
	Successfully genotyped samples (n)		44	65	45	50	48	42	36	44	21	10	6	1	19	25	18	7	7	5	4	3	2
	Frequency of genotypes (m)		68	65	64	47	55	45	44	59	43	12	4	1	14	15	9	6	10	6	4	3	3
	315	IC/3D7							2.3
	327	IC/3D7														6.7
	382	IC/3D7		1.5
	389	IC/3D7																			25
	413	IC/3D7		1.5		2.1
	421	IC/3D7						4.4
	428	IC/3D7	1.5
	432	IC/3D7		3.1		4.3
	439	IC/3D7	2.9			2.1	1.8
	443	IC/3D7		4.6	3.1	4.3									7.1	6.7
	448	IC/3D7		1.5	1.6			2.2		1.7					14.3
	451	IC/3D7	1.5	1.5	1.6					5.1
	454	IC/3D7	7.4		4.7	2.1	7.3	8.9
	457	IC/3D7								6.8
	463	IC/3D7	4.4	1.5	9.4		9.1			1.7					7.1		11.1		10
	469	IC/3D7	2.9		1.6																		33.3
	473	IC/3D7		3.1		4.3	3.6			1.7									10			33.3
	478	IC/3D7	2.9	1.5				2.2											10
	481	IC/3D7			3.1	6.4	1.8			6.8		8.3							10
	485	IC/3D7	4.4	6.2	1.6	4.3		2.2		1.7										16.7
	490	IC/3D7		3.1	3.1	8.5						8.3								16.7
	494	IC/3D7	1.5	3.1			1.8	2.2
	497	IC/3D7	5.9	7.7	14.1	10.6	7.3	4.4		8.5			25	100		13.3
	500	IC/3D7	1.5	1.5			1.8	2.2		3.4						6.7					25
	505	IC/3D7				4.3	5.5	2.2		1.7						6.7
	509	IC/3D7	5.9		1.6	2.1	1.8	2.2		5.1					7.1
	512	IC/3D7	2.9	4.6			1.8								7.1
	516	IC/3D7	2.9	3.1	7.8	4.3		4.4		5.1			25		7.1		33.3		10	16.7
	520	IC/3D7	4.4		1.6		1.8	2.2		1.7		8.3			7.1							33.3	33.3
	525	IC/3D7	1.5	3.1	1.6		1.8	4.4		3.4		8.3				6.7
	528	IC/3D7	2.9		1.6	2.1				1.7													33.3
	532	IC/3D7	4.4	1.5				2.2	2.3	3.4		16.7
	535	IC/3D7																16.7
	539	IC/3D7	1.5					4.4		3.4							11.1
	542	IC/3D7	2.9	1.5	1.6			2.2	4.5	1.7			25
	545	IC/3D7	2.9		1.6	2.1	1.8	2.2		6.8		16.7			7.1	6.7		16.7
	548	IC/3D7	1.5	3.1	1.6	2.1		2.2	6.8	3.4			25					16.7
	552	IC/3D7																		16.7
	555	IC/3D7	2.9	1.5	1.6		1.8	2.2	4.5	1.7	4.7	8.3			7.1	6.7		33.3	10		25
	558	IC/3D7	1.5	1.5		4.3	3.6	4.4
	562	IC/3D7		6.2	1.6					1.7
	565	IC/3D7	4.4		1.6						4.7	8.3				6.7				16.7
	570	IC/3D7						2.2		1.7	2.3						11.1				25
	574	IC/3D7	1.5		3.1		3.6	2.2		3.4
	578	IC/3D7		1.5
	582	IC/3D7		1.5	4.7		9.1		11.4		2.3
	587	IC/3D7	1.5	1.5			1.8		2.3	1.7	4.7					13.3
	590	IC/3D7	1.5			4.3			4.5	6.8	2.3	8.3			7.1	6.7
	595	IC/3D7					3.6		4.5		7
	599	IC/3D7				4.3			2.3
	603	IC/3D7	1.5	4.6		4.3		2.2			2.3
	606	IC/3D7		4.6			3.6			3.4		8.3			7.1		11.1		30			33.3
	609	IC/3D7		1.5	1.6	4.3		2.2	9.1
	612	IC/3D7	2.9					2.2	4.5	1.7	7
	616	IC/3D7	1.5	6.2	4.7		5.5									6.7			10
	620	IC/3D7					3.6	6.7			7
	624	IC/3D7				6.4	3.6	2.2							7.1
	627	IC/3D7			1.6		1.8		9.1	1.7
	632	IC/3D7	1.5						6.8		2.3
	635	IC/3D7			7.8	2.1	1.8	4.4		1.7	2.3				7.1		11.1
	638	IC/3D7						2.2	2.3		2.3
	641	IC/3D7	1.5		3.1				4.5
	645	IC/3D7	1.5			2.1
	650	IC/3D7	2.9	1.5					4.5		11.6
	653	IC/3D7	1.5								4.7
	656	IC/3D7						2.2			4.7
	661	IC/3D7		3.1					4.5		2.3
	664	IC/3D7			4.7	2.1	1.8
	669	IC/3D7		4.6	1.6			2.2
	673	IC/3D7	1.5								4.7									16.7
	677	IC/3D7					1.8	2.2										16.7
	684	IC/3D7									2.3
	695	IC/3D7					1.8				2.3
	700	IC/3D7							4.5		7
	703	IC/3D7					1.8
	708	IC/3D7							2.3
	711	IC/3D7							2.3		2.3					6.7
	714	IC/3D7									2.3
	717	IC/3D7									2.3
	724	IC/3D7									2.3						11.1
	757	IC/3D7		1.5
	805	IC/3D7						2.2
	Additional file 2: Table S2. Temporal distribution of IC/3D7 alleles across asymptomatic and febrile infections in Kilifi between 2007 and 2018. The % frequecy per allele was determined by dividing the number of genotypes by the total number of genotypes in that year (m) then multiplied by 100.
